# Supplementary material for: ﻿Mazusmotuoensis (Mazaceae), a new species from Xizang, China
Source: PhytoKeys. 2023 Nov 14;235:69–79. doi: 10.3897/phytokeys.235.111092 (PMC10664027; doi:10.3897/phytokeys.235.111092)
Supplement: XML Treatment for Mazus motuoensis [file phytokeys.235.111092-treatment1.xml]

<!DOCTYPE tp:taxon-treatment
  PUBLIC "-//TaxonX//DTD Taxonomic Treatment Publishing DTD v0 20100105//EN" "tax-treatment-NSO.dtd">
<tp:taxon-treatment xmlns:tp="http://www.plazi.org/taxpub"><tp:treatment-meta><kwd-group><label>Taxon classification</label><kwd>
              <named-content content-type="kingdom">Plantae</named-content>
            </kwd><kwd>
              <named-content content-type="order">Lamiales</named-content>
            </kwd><kwd>
              <named-content content-type="family">Mazaceae</named-content>
            </kwd></kwd-group><mixed-citation publication-type="journal"><person-group><name><surname>Ju</surname><given-names>Wen-Bin</given-names></name><name><surname>Li</surname><given-names>Xiong</given-names></name><name><surname>Deng</surname><given-names>Heng-Ning</given-names></name><name><surname>Li</surname><given-names>Meng</given-names></name><name><surname>He</surname><given-names>Xing-Jin</given-names></name><name><surname>Gao</surname><given-names>Xin-Fen</given-names></name><name><surname>Xu</surname><given-names>Bo</given-names></name></person-group><article-title>﻿<italic><tp:taxon-name><tp:taxon-name-part taxon-name-part-type="genus" reg="Mazus">Mazus</tp:taxon-name-part><tp:taxon-name-part taxon-name-part-type="species" reg="motuoensis">motuoensis</tp:taxon-name-part></tp:taxon-name></italic> (<tp:taxon-name><tp:taxon-name-part taxon-name-part-type="family">Mazaceae</tp:taxon-name-part></tp:taxon-name>), a new species from Xizang, China</article-title><source>PhytoKeys</source><day>14</day><month>11</month><year>2023</year><volume>235</volume><fpage>69</fpage><lpage>79</lpage><pub-id pub-id-type="doi">10.3897/phytokeys.235.111092</pub-id></mixed-citation></tp:treatment-meta><tp:nomenclature><label>﻿</label><tp:taxon-name>
            <object-id xmlns:xlink="http://www.w3.org/1999/xlink" content-type="arpha" xlink:type="simple">4DD54B86-942B-590A-AFF5-4C86B655823E</object-id>
            <tp:taxon-name-part taxon-name-part-type="genus" reg="Mazus">Mazus</tp:taxon-name-part>
            <tp:taxon-name-part taxon-name-part-type="species" reg="motuoensis">motuoensis</tp:taxon-name-part>
            <object-id xmlns:xlink="http://www.w3.org/1999/xlink" content-type="ipni" xlink:type="simple">urn:lsid:ipni.org:names:77330788-1</object-id>
          </tp:taxon-name><tp:taxon-authority>W.B.Ju, Bo Xu bis &amp; X.F.Gao</tp:taxon-authority><tp:taxon-status xmlns:xlink="http://www.w3.org/1999/xlink" xlink:type="simple">sp. nov.</tp:taxon-status><xref ref-type="fig" rid="F3">Figs 3</xref><xref ref-type="fig" rid="F4">, 4</xref><xref ref-type="fig" rid="F5">, 5</xref></tp:nomenclature><tp:treatment-sec sec-type="diagnosis" id="SECID0ESXAG"><title>Diagnosis.</title><p>The new species is distinguished from congeneric species by its rhizomes, perennial herb covered with multicellular white villus, erect and unbranched stems, having no basal leaves, stem leaves opposite, subsessile, lower lobes margins erose-toothed.</p></tp:treatment-sec><tp:treatment-sec sec-type="material" id="SECID0EXXAG"><title>Type.</title><p>China, Xizang, Motuo County, DeXing town, Nibi Valley, ditch edge in the forest, <named-content xmlns:xlink="http://www.w3.org/1999/xlink" content-type="dwc:verbatimCoordinates" xlink:type="simple"><named-content content-type="geo-json" specific-use="{&#34;type&#34;:&#34;Point&#34;,&#34;coordinates&#34;:[95.166911,29.374439]}" id="NCID0EAYAG" xlink:type="simple">29°22'27.98"N, 95°10'0.88"E</named-content></named-content>, alt. 2253 m. 31 Mar 2022, <italic>WenBin JU &amp; XIONG LI, YLZB08519</italic> (holotype: CDBI0279767; isotypes: CDBI0279765, CDBI0279766)</p></tp:treatment-sec><tp:treatment-sec sec-type="description" id="SECID0EHYAG"><title>Description.</title><p>Perennial herbs, 15–25 cm tall, the whole plant is covered with long white soft multicellular hairs. Rhizome white. <bold><italic>Stems</italic></bold> erect, unbranched. <bold><italic>Leaves</italic></bold> opposite, numerous, petiole inconspicuous to nearly absent; lower leaf blade scalelike and small, obovate-oblong, apex obtuse, middle and upper leaves with leaf blade elliptic to ovate, papery, 0.8–4.0 × 0.4–1.8 cm, adaxially clothed with multicellular hairs, abaxially subglabrous, multicellular hairs on veins, base cuneate, margin serrate, lateral veins 3–5 pairs. <bold><italic>Racemes</italic></bold> terminal, ascending to 5 cm long, lax, fewer than 5; pedicels 4–6 mm, glabrous or with a few multicellular hairs; bracts tiny, narrowly lanceolate to linear, glabrous. <bold><italic>Calyces</italic></bold> broadly campanulate, ca. 6 mm long, 5–veined, glabrous outside and inside, lobes 5, triangular-lanceolate, as long as tube, apex acute, midrib conspicuous, lateral veins inconspicuous. <bold><italic>Corolla</italic></bold> 1.2–1.5 cm long, white, but often purple on upper lobes, glabrous outside and inside apart from clavate hairs on palate; tube 0.3–0.5 cm long, shorter than calyx; limb 2–lipped, upper lip bilobed, slightly upwarp, lobes triangular ovate, apex subacute, sometimes weakly obtuse or retuse; lower lip trilobed, lobes margins erose-toothed, middle lobe usually rounded, smaller than lateral lobes, yellow palate comprising 2 longitudinal elevations extending from point of filament fusion to the base of lower lobes, with erect clavate hairs. <bold><italic>Stamens</italic></bold> 4, didynamous, glabrous, inserted at the same level in distal part of tube, inserted at the distal end of the tube at the same level, included; anterior pair longer, curved, appressed to corolla tube, posterior pair spreading; anthers bithecal, locules divergent, apically connivant, positioned adjacent to corolla tube on upper lip; filaments filiform, glabrous. <bold><italic>Ovary</italic></bold> ca. 2 mm long, glabrous, ovoid; styles ca. 7 mm long, included, glabrous, exserted beyond anthers, stigma bilobed. Fresh capsule and calyx light green, included by persistent calyx.</p><fig id="F3" position="float" orientation="portrait"><object-id xmlns:xlink="http://www.w3.org/1999/xlink" content-type="doi" xlink:type="simple">10.3897/phytokeys.235.111092.figure3</object-id><object-id xmlns:xlink="http://www.w3.org/1999/xlink" content-type="arpha" xlink:type="simple">48A690B1-A806-5C3C-972C-29E5C8C0E98D</object-id><label>Figure 3.</label><caption><p>Living images of <italic><tp:taxon-name><tp:taxon-name-part taxon-name-part-type="genus" reg="Mazus">M.</tp:taxon-name-part><tp:taxon-name-part taxon-name-part-type="species" reg="motuoensis">motuoensis</tp:taxon-name-part></tp:taxon-name></italic><bold>A</bold> habit <bold>B</bold> inflorescence in frontal view <bold>C</bold> inflorescence in rear view <bold>D</bold> rhizome.</p></caption><graphic xmlns:xlink="http://www.w3.org/1999/xlink" xlink:href="phytokeys-235-069_article-111092__-g003.jpg" position="float" orientation="portrait" xlink:type="simple" id="oo_936273.jpg"><uri content-type="original_file" xlink:type="simple">https://binary.pensoft.net/fig/936273</uri></graphic></fig><fig id="F4" position="float" orientation="portrait"><object-id xmlns:xlink="http://www.w3.org/1999/xlink" content-type="doi" xlink:type="simple">10.3897/phytokeys.235.111092.figure4</object-id><object-id xmlns:xlink="http://www.w3.org/1999/xlink" content-type="arpha" xlink:type="simple">31F4E4F3-E128-577D-BB1B-5140BCAF0E9E</object-id><label>Figure 4.</label><caption><p>Morphology of <italic><tp:taxon-name><tp:taxon-name-part taxon-name-part-type="genus" reg="Mazus">M.</tp:taxon-name-part><tp:taxon-name-part taxon-name-part-type="species" reg="motuoensis">motuoensis</tp:taxon-name-part></tp:taxon-name></italic><bold>A</bold> plant <bold>B</bold> leaves <bold>C</bold> old stems <bold>D</bold> multicellular hairs attached to stem <bold>E</bold> flower <bold>F</bold> unfolded corolla, showing limb upper lip and lower lip <bold>G</bold> bract <bold>H, I</bold> calyx <bold>J</bold> anthers <bold>K</bold> ovary and style.</p></caption><graphic xmlns:xlink="http://www.w3.org/1999/xlink" xlink:href="phytokeys-235-069_article-111092__-g004.jpg" position="float" orientation="portrait" xlink:type="simple" id="oo_936274.jpg"><uri content-type="original_file" xlink:type="simple">https://binary.pensoft.net/fig/936274</uri></graphic></fig><fig id="F5" position="float" orientation="portrait"><object-id xmlns:xlink="http://www.w3.org/1999/xlink" content-type="doi" xlink:type="simple">10.3897/phytokeys.235.111092.figure5</object-id><object-id xmlns:xlink="http://www.w3.org/1999/xlink" content-type="arpha" xlink:type="simple">0858B2C5-E252-5BBD-9673-AF9BD8B469FA</object-id><label>Figure 5.</label><caption><p>Line drawings of <italic><tp:taxon-name><tp:taxon-name-part taxon-name-part-type="genus" reg="Mazus">M.</tp:taxon-name-part><tp:taxon-name-part taxon-name-part-type="species" reg="motuoensis">motuoensis</tp:taxon-name-part></tp:taxon-name></italic><bold>A</bold> whole plant <bold>B</bold> multicellular hairs attached to stem <bold>C</bold> leaves <bold>D</bold> inflorescence <bold>E</bold> flower <bold>F</bold> unfolded corolla <bold>G</bold> calyx <bold>H</bold> ovary and style. Drawn by Mr. Zhen-long Liang.</p></caption><graphic xmlns:xlink="http://www.w3.org/1999/xlink" xlink:href="phytokeys-235-069_article-111092__-g005.jpg" position="float" orientation="portrait" xlink:type="simple" id="oo_936275.jpg"><uri content-type="original_file" xlink:type="simple">https://binary.pensoft.net/fig/936275</uri></graphic></fig></tp:treatment-sec><tp:treatment-sec sec-type="distribution" id="SECID0EW3AG"><title>Distribution and habitat.</title><p><italic><tp:taxon-name><tp:taxon-name-part taxon-name-part-type="genus" reg="Mazus">Mazus</tp:taxon-name-part><tp:taxon-name-part taxon-name-part-type="species" reg="motuoensis">motuoensis</tp:taxon-name-part></tp:taxon-name></italic> is currently known from Nibi Valley, Motuo County, Xizang, China. It can be found under evergreen broad-leaved forest at altitudes of 2253 m.</p></tp:treatment-sec><tp:treatment-sec sec-type="phenology" id="SECID0EH4AG"><title>Phenology.</title><p>Flowering was observed from May to June.</p></tp:treatment-sec><tp:treatment-sec sec-type="etymology" id="SECID0EM4AG"><title>Etymology.</title><p>The specific epithet “<tp:taxon-name><tp:taxon-name-part taxon-name-part-type="genus" reg="Mazus"/><tp:taxon-name-part taxon-name-part-type="species" reg="motuoensis">motuoensis</tp:taxon-name-part></tp:taxon-name>” refers to the locality, Motuo County, Xizang, China.</p></tp:treatment-sec><tp:treatment-sec sec-type="Vernacular name" id="SECID0E24AG"><title>Vernacular name.</title><p>Simplified Chinese: 墨脱通泉草; Chinese pinyin: Mòtuō Tōngquáncǎo.</p></tp:treatment-sec><tp:treatment-sec sec-type="conservation status" id="SECID0EA5AG"><title>Conservation status.</title><p>Currently, the authors have discovered only one population of <italic><tp:taxon-name><tp:taxon-name-part taxon-name-part-type="genus" reg="Mazus">Mazus</tp:taxon-name-part><tp:taxon-name-part taxon-name-part-type="species" reg="motuoensis">motuoensis</tp:taxon-name-part></tp:taxon-name></italic> from one single locality in Nibi Valley of Motuo County in Xizang Province, China, and ca. 30 individuals from the type locality. Evergreen broad-leaved forests are widely distributed in this area, so we speculate that this new species has a relatively wide distribution range. Due to insufficient field survey, the natural distribution of this species in the wild is not clear. Following the IUCN Red List criteria (2019), we suggest this species placement in the Data Deficient.</p></tp:treatment-sec></tp:taxon-treatment>
